# Supplementary material for: Conversion from farmland to orchard or agroforestry improves soil carbon sequestration by enhancing microbial biological activity in Northwest China
Source: PLoS One. 2026 Mar 6;21(3):e0344008. doi: 10.1371/journal.pone.0344008 (PMC12965561; doi:10.1371/journal.pone.0344008)
Supplement: S3 File — (Original data including soil organic carbon, microbial biomass carbon, microbial biomass nitrogen, and other relevant soil physicochemical properties.). (XLS) [file pone.0344008.s003.xls]

## Sheet: Raw data of microbial biomass c
	Soil depth (cm)	SOC（g/kg）	MBC(mg/kg)	MBN(mg/kg)	MBC/MBN	MBC/SOC(%)			SOC	Mono	5J	5JW	10J	10JW	15J	15JW
Mono	1-1(0-10)	5.84526	171.729	25.4151	6.75699	2.93793			1	5.741	8.09286	8.80062	9.93797	10.2953	9.55885	10.5924
	2-1	5.5562	208.257	16.9304	12.3008	3.44819			2	5.44503	5.69145	7.41695	7.0742	8.83593	8.88271	8.75674
	5-1	5.82154	193.699	14.4419	10.34	3.32728			3	4.9529	4.5758	5.69977	5.92866	6.63739	7.96859	7.02509
									MBC	Mono	5J	5JW	10J	10JW	15J	15JW
	1-2(10-20)	5.26715	130.661	17.484	7.47315	2.48067			1	191.228	288.116	294.424	299.347	313.206	248.884	479.779
	2-2	5.41538	151.473	12.7067	11.9207	2.31154			2	128.861	222.043	206.382	225.614	237.137	203.359	265.222
	5-2	5.65255	104.451	14.7537	11.08	1.92878			3	86.2273	95.1901	122.71	128.583	137.541	202.606	221.551
									MBN	Mono	5J	5JW	10J	10JW	15J	15JW
	1-3(20-30)	5.07445	98.4838	7.12648	13.8194	1.94078			1	18.9291	30.8243	39.421	37.4865	37.9438	26.5405	37.301
	2-3	4.9781	74.072	8.39164	8.82688	1.7301			2	14.9815	16.9067	26.0494	25.9966	24.0783	19.8566	26.5645
	5-3	4.80615	86.1259	9.72542	8.85576	1.54119			3	8.41451	11.5389	17.9097	18.2468	15.9557	17.7968	20.7705
5J	13-1	8.35185	255.227	35.8876	7.11184	3.05593		SOC(g/kg)	0-10cm		10-20cm		20-30cm
	16-1	7.92672	359.039	34.4715	10.4155	4.29891		land use type	mean value	standard error	mean value	standard error	mean value	standard error
	19-1	8	250.081	22.1138	11.3088	3.12601		1	a 5.74333	0.092075	a 5.44667	0.110504	ab 4.95333	0.076231	M	5.74333	5.44667	4.95333	5.38111
								2	b 8.09333	0.129915	a 5.69	0.283549	a 4.57667	0.457396	5J	8.09333	5.69	4.57667	6.12	13.7312
	13-2	5.81069	159.18	16.4112	9.69946	2.73944		3	bc 8.8	1.05097	ab 7.41667	1.04667	ac 5.69667	0.43762	5JW	8.8	7.41667	5.69667	7.30445	35.7424
	16-2	5.15254	312.815	22.6829	11.79	4.11879		4	bc 9.94	0.432474	ab 7.07	0.342977	ac 5.93	0.457202	10J	9.94	7.07	5.93	7.64667	42.102
	19-2	6.11111	194.134	11.626	10.7	3.17674		5	bc 10.29667	0.694894	b 8.83667	0.271682	bce 6.64	0.412189	10JW	10.2967	8.83667	6.64	8.59111	59.6532
								6	bc 9.55667	1.39612	b 8.88333	1.21218	de 7.96667	1.21574	15J	9.55667	8.88333	7.96667	8.80222	63.5764
	13-3	4.70229	96.5675	13.129	9.36	2.26872		7	c 10.59333	0.186756	b 8.75667	0.821246	ce 7.02667	0.879665	15JW	10.5933	8.75667	7.02667	8.79222	63.3905
	16-3	5.2963	82.3209	12.2927	10.7	1.8233
	19-3	3.72881	106.682	9.19512	11.602	2.2077		MBC(mg/kg)	0-10cm		10-20cm		20-30cm
								land use type	mean value	standard error	mean value	standard error	mean value	standard error
5JW	4-1	10.7988	325.946	61.3665	5.31147	3.01836		1	a 191.23	10.6174	a 128.86	13.6033	a 86.22667	7.04673	M	191.23	128.86	86.2267	135.439
	6-1	7.24308	206.091	14.9425	13.7922	4.84924		2	b 288.11667	35.4928	b 222.04	46.4929	a 95.19	7.0659	5J	288.117	222.04	95.19	201.782	48.984
	10-1	8.36	351.234	41.954	8.37189	2.4652		3	b 294.42333	44.7655	ab 206.38333	40.9265	ab 122.71	11.6538	5JW	294.423	206.383	122.71	207.839	53.4558
								4	b 299.34667	12.6151	b 225.61333	38.022	ab 128.58333	12.6342	10J	299.347	225.613	128.583	217.848	60.8458
	4-2	9.49085	282.087	28.378	9.94032	2.9722		5	b 313.20333	16.9326	b 237.14	17.109	ab 137.54333	22.8587	10JW	313.203	237.14	137.543	229.296	69.2982
	6-2	6.12615	195.482	22.9246	8.52716	3.19094		6	a 248.88667	93.0946	ab 203.35667	85.3664	b 202.60667	81.5593	15J	248.887	203.357	202.607	218.283	61.1674
	10-2	6.63385	141.577	26.8455	5.27376	2.13416		7	c 429.77667	153.13	b 265.22333	53.101	b 221.55	39.682	15JW	429.777	265.223	221.55	305.517	125.575
																294.998	142.059
	4-3	6.57317	102.17	18.3014	10.58	1.55435		MBN(mg/kg)	0-10cm		10-20cm		20-30cm
	6-3	5.31385	142.524	17.1648	8.30332	2.68213		land use type	mean value	standard error	mean value	standard error	mean value	standard error
	10-3	5.21231	123.436	18.2631	9.76	2.36816		1	a 18.93	3.32366	a 14.98	1.38177	a 8.41667	0.750674	M	a 18.93	a 14.98	a 8.41667
								2	ab 30.82333	4.37591	ab 16.90667	3.19951	ab 11.54	1.19486	5J	ab 30.82333	ab 16.90667	ab 11.54
10J	14-1	10.4458	296.07	40.9962	7.22189	3.83434		3	b 39.42	13.4627	bc 26.05	1.62613	bc 17.90667	0.373512	5JW	b 39.42	bc 26.05	bc 17.90667
	17-1	10.2914	322.654	35.122	9.18669	3.13518		4	b 37.48667	1.79162	bc 25.99667	6.5759	bc 18.24667	1.8001	10J	b 37.48667	bc 25.99667	bc 18.24667
	21-1	9.07669	279.317	36.3415	7.6859	3.0773		5	b 37.94333	3.57754	ac 24.08	2.04118	bc 15.95333	4.7317	10JW	b 37.94333	ac 24.08	bc 15.95333
								6	ab 26.54	2.40214	ac 19.85667	2.56318	bc 17.79667	2.45327	15J	ab 26.54	ac 19.85667	bc 17.79667
	14-2	7.62443	151.482	38.9655	3.8876	1.9868		7	ab 37.3	7.14062	bc 26.56333	4.09205	c 20.77	3.22228	15JW	ab 37.3	bc 26.56333	c 20.77
	17-2	7.15337	277.346	21.3821	12.9709	3.87713
	21-2	6.44479	248.015	17.6423	14.058	3.8483		MBC/MBN	0-10cm		10-20cm		20-30cm
								land use type	mean value	standard error	mean value	standard error	mean value	standard error
	14-3	6.51603	142.496	21.8135	10.53	2.18685		1	a 9.8	1.62189	a 10.15667	1.36504	a 10.50333	1.65836	M	9.8	10.1567	10.5033
	17-3	6.24233	103.364	16.9106	9.11	1.65585		2	a 9.61333	1.27776	a 10.73	0.603517	a 10.55333	0.650777	5J	9.61333	10.73	10.5533
	21-3	5.02761	139.889	16.0163	9.73	2.78242		3	a 9.15667	2.47936	a 7.91333	1.38292	a 9.54667	0.666767	5JW	9.15667	7.91333	9.54667
								4	a 8.03333	0.594035	a 10.30667	3.22373	a 9.79	0.411015	10J	8.03333	10.3067	9.79
10JW	7-1	10.541	300.512	38.0971	7.88807	2.77358		5	a 7.83	0.670398	a 8.73667	0.680008	a 10.69333	4.11467	10JW	7.83	8.73667	10.6933
	8-1	11.357	346.744	31.6731	8.96	3.64605		6	a 10.14	4.40829	a 10.19667	4.92574	a 11.14667	3.96909	15J	10.14	10.1967	11.1467
	3-1	8.9878	292.361	44.0613	6.63533	3.85793		7	a 7.42667	0.325389	a 7.99	1.12046	a 8.36667	2.51068	15JW	7.42667	7.99	8.36667
	7-2	8.8068	234.28	21.9157	9.69	2.66022		MBC/SOC(%)	0-10cm		10-20cm		20-30cm
	8-2	9.31685	268.095	22.1584	9.1	2.87753		land use type	mean value	standard error	mean value	standard error	mean value	standard error
	3-2	8.38415	209.036	28.1609	7.42292	2.49323		1	a 3.24	0.153948	a 2.24	0.162583	a 1.73667	0.115518		3.24	1.73667
								2	a 3.49667	0.402175	a 3.34667	0.406994	a 2.1	0.141067		3.49667	2.1
	7-3	6.76662	96.8794	16.705	5.79943	1.43173		3	a 3.44667	0.719406	a 2.76333	0.322972	a 2.2	0.337095		3.44667	2.2	3.49667	3.44667
	8-3	7.27666	139.776	7.40741	18.8698	1.92089		4	a 3.35	0.240624	a 3.24	0.62506	a 2.21	0.323471		3.35	2.21	3.35	3.42667
	3-3	5.8689	175.967	23.7548	7.40766	2.9983		5	a 3.42667	0.333883	a 2.67667	0.112891	a 2.11667	0.463765		3.42667	2.11667	3.4	4.04667
								6	a 3.4	1.38309	a 3.04	1.36298	a 2.74	1.40756		3.4	2.74	3.375	3.73667
15J	15-1	6.77966	417.375	22.8736	18.2471	6.15629		7	a 4.04667	1.02053	a 2.97333	0.635514	a 2.91	0.259679		4.04667	2.91	3.41556	3.64
	18-1	10.6944	233.248	25.6911	9.07897	2.18102										3.48667	2.28762
	20-1	11.2025	96.0295	31.0569	3.09205	1.86
	15-2	10.287	96.5295	21.2771	4.53677	1.93836
	18-2	9.8865	141.433	23.4146	6.04036	1.43057
	20-2	6.47458	372.114	14.878	20.01	5.74732
	15-3	9.47222	96.9892	13.0651	7.42351	1.02393
	18-3	8.87423	147.763	21.3008	6.93695	1.66507
	20-3	5.55932	363.066	19.0244	19.0842	5.53075
15JW	9-1	10.6954	285.515	41.8135	6.82828	2.66951		SOC含量	land use type 1	2	3	4	5	6	7
	11-1	10.847	631.955	23.3078	7.5	3.42831		Soil depth 1	a	a	a	a	a	a	a
	12-1	10.2349	371.869	46.7816	7.94903	6.04006		2	a	b	ab	b	a	a	ab
								3	b	c	b	b	b	a	b
	9-2	10.3908	235.348	29.6935	7.92592	1.84679
	11-2	7.78671	191.896	31.5453	6.08317	3.02244		MBC量	land use type 1	2	3	4	5	6	7
	12-2	8.09274	368.421	18.4547	9.96	4.05249		Soil depth 1	a	a	a	a	a	a	a
								2	b	a	ab	a	b	a	a
	9-3	8.76615	142.956	27.0626	5.28241	3.08486		3	c	b	b	b	c	a	a
	11-3	5.95054	270.424	16.4112	6.48	2.4024
	12-3	6.35858	251.273	18.8378	13.3388	3.25172		MBN量	land use type 1	2	3	4	5	6	7
								Soil depth 1	a	a	a	a	a	a	a
								2	ab	b	a	ab	b	ab	a
								3	b	b	a	b	b	b	a
	Variable	Land-use type	Soil depth		Interaction
		F	F	P	F	P		MBC/MBN	land use type 1	2	3	4	5	6	7
	SOC	11.173	29.744	< 0.001	0.89	0.564		Soil depth 1	a	a	a	a	a	a	a
	SOC storage	10.739	23.689	< 0.001	0.777	0.67		2	a	a	a	a	a	a	a
	MBC	3.284	17.817	< 0.001	0.479	0.916		3	a	a	a	a	a	a	a
	MBN	4.249	25.703	< 0.001	0.4	0.956
	MBC/MBN	0.469	0.487	0.618	0.082	1		MBC/SOC	land use type 1	2	3	4	5	6	7
	MBC/SOC	0.542	5.68	0.007	0.147	1		Soil depth 1	a	a	a	a	a	a	a
	df	6	2		12			2	b	a	a	a	ab	a	a
								3	c	b	a	a	b	a	a
		SOC	MBC	MBN	MBC/MBN	MBC/SOC
	SOC	1
	SOC storage	.898**
	MBC	.449**	1
	MBN	.693**	.481**	1
	MBC/MBN	-.419**	0.209	-.473**	1
	MBC/SOC	0.052	.711**	.250*	.489**	1

## Sheet: Source data for figures SigmaPl
SOC
5.74333	0.092075	8.09333	0.129915	8.8	1.05097	9.94	0.432474	10.2967	0.694894	9.55667	1.39612	10.5933	0.186756
5.44667	0.110504	5.69	0.283549	7.41667	1.04667	7.07	0.342977	8.83667	0.271682	8.88333	1.21218	8.75667	0.821246
4.95333	0.076231	4.57667	0.457396	5.69667	0.43762	5.93	0.457202	6.64	0.412189	7.96667	1.21574	7.02667	0.879665
MBC
191.23	10.6174	288.117	35.4928	294.423	44.7655	299.347	12.6151	313.203	16.9326	248.887	93.0946	429.777	153.13
128.86	13.6033	222.04	46.4929	206.383	40.9265	225.613	38.022	237.14	17.109	203.357	85.3664	265.223	53.101
86.2267	7.04673	95.19	7.0659	122.71	11.6538	128.583	12.6342	137.543	22.8587	202.607	81.5593	221.55	39.682
MBN
18.93	3.32366	30.8233	4.37591	39.42	13.4627	37.4867	1.79162	37.9433	3.57754	26.54	2.40214	37.3	7.14062
14.98	1.38177	16.9067	3.19951	26.05	1.62613	25.9967	6.5759	24.08	2.04118	19.8567	2.56318	26.5633	4.09205
8.41667	0.750674	11.54	1.19486	17.9067	0.373512	18.2467	1.8001	15.9533	4.7317	17.7967	2.45327	20.77	3.22228
MBC/MBN
9.8	1.62189	9.61333	1.27776	9.15667	2.47936	8.03333	0.594035	7.83	0.670398	10.14	4.40829	7.42667	0.325389
10.1567	1.36504	10.73	0.603517	7.91333	1.38292	10.3067	3.22373	8.73667	0.680008	10.1967	4.92574	7.99	1.12046
10.5033	1.65836	10.5533	0.650777	9.54667	0.666767	9.79	0.411015	10.6933	4.11467	11.1467	3.96909	8.36667	2.51068
MBC/SOC
3.24	0.153948	3.49667	0.402175	3.44667	0.719406	3.35	0.240624	3.42667	0.333883	3.4	1.38309	4.04667	1.02053
2.24	0.162583	3.34667	0.406994	2.76333	0.322972	3.24	0.62506	2.67667	0.112891	3.04	1.36298	2.97333	0.635514
1.73667	0.115518	2.1	0.141067	2.2	0.337095	2.21	0.323471	2.11667	0.463765	2.74	1.40756	2.91	0.259679

## Sheet: SPSS analysis results
Description										Description										Description
SOC1										SOC2										SOC3
	N	Mean	SD	SE	95% CI		Min	Max			个案数	平均值	标准 偏差	标准 错误	平均值的 95% 置信区间		最小值	最大值			N	Mean	SD	SE	95% CI		Min	Max
					Lower Bound	Upper Bound									下限	上限									Lower Bound	Upper Bound
1	3	5.74333	0.159478	0.092075	5.34717	6.1395	5.56	5.85		1	3	5.44667	0.191398	0.110504	4.97121	5.92213	5.27	5.65		1	3	4.95333	0.132035	0.076231	4.62534	5.28133	4.81	5.07
2	3	8.09333	0.225019	0.129915	7.53436	8.65231	7.93	8.35		2	3	5.69	0.491121	0.283549	4.46999	6.91001	5.15	6.11		2	3	4.57667	0.792233	0.457396	2.60865	6.54468	3.73	5.3
3	3	8.8	1.82033	1.05097	4.27805	13.3219	7.24	10.8		3	3	7.41667	1.81288	1.04667	2.91322	11.9201	6.13	9.49		3	3	5.69667	0.75798	0.43762	3.81374	7.57959	5.21	6.57
4	3	9.94	0.749066	0.432474	8.07922	11.8008	9.08	10.45		4	3	7.07	0.594054	0.342977	5.59429	8.54571	6.44	7.62		4	3	5.93	0.791896	0.457202	3.96282	7.89718	5.03	6.52
5	3	10.2967	1.20359	0.694894	7.30678	13.2866	8.99	11.36		5	3	8.83667	0.470567	0.271682	7.66771	10.0056	8.38	9.32		5	3	6.64	0.713933	0.412189	4.86649	8.41351	5.87	7.28
6	3	9.55667	2.41815	1.39612	3.54966	15.5637	6.78	11.2		6	3	8.88333	2.09956	1.21218	3.66775	14.0989	6.47	10.29		6	3	7.96667	2.10571	1.21574	2.73578	13.1975	5.56	9.47
7	3	10.5933	0.323471	0.186756	9.78979	11.3969	10.23	10.85		7	3	8.75667	1.42244	0.821246	5.22313	12.2902	7.79	10.39		7	3	7.02667	1.52363	0.879665	3.24177	10.8116	5.95	8.77
Total	21	9.00333	1.91503	0.417895	8.13162	9.87505	5.56	11.36		Total	21	7.44286	1.73151	0.377847	6.65468	8.23103	5.15	10.39		Total	21	6.11286	1.47657	0.322215	5.44073	6.78499	3.73	9.47
Description										Description										Description
MBC1										MBC2										MBC3
	N	Mean	SD	SE	95% CI		Min	Max			个案数	平均值	标准 偏差	标准 错误	平均值的 95% 置信区间		最小值	最大值			N	Mean	SD	SE	95% CI		Min	Max
					Lower Bound	Upper Bound									下限	上限									Lower Bound	Upper Bound
1	3	191.23	18.3898	10.6174	145.547	236.913	171.73	208.26		1	3	128.86	23.5616	13.6033	70.3297	187.39	104.45	151.47		1	3	86.2267	12.2053	7.04673	55.907	116.546	74.07	98.48
2	3	288.117	61.4754	35.4928	135.403	440.83	250.08	359.04		2	3	222.04	80.5281	46.4929	21.9972	422.083	159.18	312.81		2	3	95.19	12.2385	7.0659	64.7879	125.592	82.32	106.68
3	3	294.423	77.5361	44.7655	101.813	487.034	206.09	351.23		3	3	206.383	70.8867	40.9265	30.291	382.476	141.58	282.09		3	3	122.71	20.1849	11.6538	72.5679	172.852	102.17	142.52
4	3	299.347	21.85	12.6151	245.068	353.625	279.32	322.65		4	3	225.613	65.8561	38.022	62.0178	389.209	151.48	277.35		4	3	128.583	21.883	12.6342	74.223	182.944	103.36	142.5
5	3	313.203	29.3281	16.9326	240.348	386.058	292.36	346.74		5	3	237.14	29.6337	17.109	163.526	310.754	209.04	268.1		5	3	137.543	39.5924	22.8587	39.1903	235.896	96.88	175.97
6	3	248.887	161.245	93.0946	-151.667	649.441	96.03	417.38		6	3	203.357	147.859	85.3664	-163.945	570.659	96.53	372.11		6	3	202.607	141.265	81.5593	-148.315	553.528	96.99	363.07
7	3	429.777	265.228	153.13	-179.087	1138.64	285.51	781.95		7	3	265.223	91.9736	53.101	36.7483	493.698	191.9	368.42		7	3	221.55	68.7312	39.682	50.8124	392.288	142.96	270.42
Total	21	302.14	133.578	29.149	241.337	362.944	96.03	781.95		Total	21	212.66	79.8442	17.4234	176.315	249.004	96.53	372.11		Total	21	142.059	71.5857	15.6213	109.473	174.644	74.07	363.07
Description										Description										Description
MBN1										MBN2										MBN3
	N	Mean	SD	SE	95% CI		Min	Max			个案数	平均值	标准 偏差	标准 错误	平均值的 95% 置信区间		最小值	最大值			N	Mean	SD	SE	95% CI		Min	Max
					Lower Bound	Upper Bound									下限	上限									Lower Bound	Upper Bound
1	3	18.93	5.75674	3.32366	4.62946	33.2305	14.44	25.42		1	3	14.98	2.3933	1.38177	9.03471	20.9253	12.71	17.48		1	3	8.41667	1.30021	0.750674	5.18678	11.6466	7.13	9.73
2	3	30.8233	7.5793	4.37591	11.9953	49.6514	22.11	35.89		2	3	16.9067	5.54172	3.19951	3.14028	30.6731	11.63	22.68		2	3	11.54	2.06956	1.19486	6.39892	16.6811	9.2	13.13
3	3	39.42	23.3182	13.4627	-18.5055	97.3455	14.94	61.37		3	3	26.05	2.81654	1.62613	19.0533	33.0467	22.92	28.38		3	3	17.9067	0.646942	0.373512	16.2996	19.5138	17.16	18.3
4	3	37.4867	3.10318	1.79162	29.7779	45.1954	35.12	41		4	3	25.9967	11.3898	6.5759	-2.29715	54.2905	17.64	38.97		4	3	18.2467	3.11786	1.8001	10.5015	25.9918	16.02	21.81
5	3	37.9433	6.19649	3.57754	22.5504	53.3363	31.67	44.06		5	3	24.08	3.53542	2.04118	15.2975	32.8625	21.92	28.16		5	3	15.9533	8.19555	4.7317	-4.40554	36.3122	7.41	23.75
6	3	26.54	4.16064	2.40214	16.2044	36.8756	22.87	31.06		6	3	19.8567	4.43955	2.56318	8.8282	30.8851	14.88	23.41		6	3	17.7967	4.24919	2.45327	7.24109	28.3522	13.07	21.3
7	3	37.3	12.3679	7.14062	6.5764	68.0236	23.31	46.78		7	3	26.5633	7.08763	4.09205	8.95668	44.17	18.45	31.55		7	3	20.77	5.58116	3.22228	6.90564	34.6344	16.41	27.06
Total	21	32.6348	11.723	2.55817	27.2985	37.971	14.44	61.37		Total	21	22.0619	6.80085	1.48407	18.9662	25.1576	11.63	38.97		Total	21	15.8043	5.47887	1.19559	13.3103	18.2982	7.13	27.06
Description										Description										Description
MBC/MBN 1										MBC/MBN 2										MBC/MBN 3
	N	Mean	SD	SE	95% CI		Min	Max			个案数	平均值	标准 偏差	标准 错误	平均值的 95% 置信区间		最小值	最大值			N	Mean	SD	SE	95% CI		Min	Max
					Lower Bound	Upper Bound									下限	上限									Lower Bound	Upper Bound
1	3	9.8	2.8092	1.62189	2.82156	16.7784	6.76	12.3		1	3	10.1567	2.36433	1.36504	4.28336	16.03	7.47	11.92		1	3	10.5033	2.87236	1.65836	3.368	17.6387	8.83	13.82
2	3	9.61333	2.21315	1.27776	4.11556	15.1111	7.11	11.31		2	3	10.73	1.04532	0.603517	8.13327	13.3267	9.7	11.79		2	3	10.5533	1.12718	0.650777	7.75326	13.3534	9.36	11.6
3	3	9.15667	4.29438	2.47936	-1.51117	19.8245	5.31	13.79		3	3	7.91333	2.39529	1.38292	1.96309	13.8636	5.27	9.94		3	3	9.54667	1.15487	0.666767	6.6778	12.4155	8.3	10.58
4	3	8.03333	1.0289	0.594035	5.47741	10.5893	7.22	9.19		4	3	10.3067	5.58366	3.22373	-3.56391	24.1772	3.89	14.06		4	3	9.79	0.711899	0.411015	8.02155	11.5585	9.11	10.53
5	3	7.83	1.16116	0.670398	4.94551	10.7145	6.64	8.96		5	3	8.73667	1.17781	0.680008	5.81083	11.6625	7.42	9.69		5	3	10.6933	7.12681	4.11467	-7.01065	28.3973	5.8	18.87
6	3	10.14	7.63539	4.40829	-8.82735	29.1074	3.09	18.25		6	3	10.1967	8.53163	4.92574	-10.9971	31.3904	4.54	20.01		6	3	11.1467	6.87466	3.96909	-5.93093	28.2243	6.94	19.08
7	3	7.42667	0.56359	0.325389	6.02663	8.8267	6.83	7.95		7	3	7.99	1.9407	1.12046	3.16904	12.811	6.08	9.96		7	3	8.36667	4.34862	2.51068	-2.43591	19.1693	5.28	13.34
Total	21	8.85714	3.20499	0.699385	7.39825	10.316	3.09	18.25		Total	21	9.43286	3.6631	0.799354	7.76543	11.1003	3.89	20.01		Total	21	10.0857	3.68993	0.805209	8.40608	11.7653	5.28	19.08
Description										Description										Description
MBC/SOC 1										MBC/SOC 2										MBC/SOC 3
	N	Mean	SD	SE	95% CI		Min	Max			个案数	平均值	标准 偏差	标准 错误	平均值的 95% 置信区间		最小值	最大值			N	Mean	SD	SE	95% CI		Min	Max
					Lower Bound	Upper Bound									下限	上限									Lower Bound	Upper Bound
1	3	3.24	0.266646	0.153948	2.57762	3.90238	2.94	3.45		1	3	2.24	0.281603	0.162583	1.54046	2.93954	1.93	2.48		1	3	1.73667	0.200083	0.115518	1.23963	2.2337	1.54	1.94
2	3	3.49667	0.696587	0.402175	1.76625	5.22708	3.06	4.3		2	3	3.34667	0.704935	0.406994	1.59551	5.09782	2.74	4.12		2	3	2.1	0.244336	0.141067	1.49304	2.70696	1.82	2.27
3	3	3.44667	1.24605	0.719406	0.35131	6.54202	2.47	4.85		3	3	2.76333	0.559404	0.322972	1.3737	4.15297	2.13	3.19		3	3	2.2	0.583866	0.337095	0.7496	3.6504	1.55	2.68
4	3	3.35	0.416773	0.240624	2.31468	4.38532	3.08	3.83		4	3	3.24	1.08264	0.62506	0.55058	5.92942	1.99	3.88		4	3	2.21	0.560268	0.323471	0.81822	3.60178	1.66	2.78
5	3	3.42667	0.578302	0.333883	1.99008	4.86325	2.77	3.86		5	3	2.67667	0.195533	0.112891	2.19093	3.1624	2.49	2.88		5	3	2.11667	0.803264	0.463765	0.12125	4.11209	1.43	3
6	3	3.4	2.39558	1.38309	-2.55095	9.35095	1.86	6.16		6	3	3.04	2.36074	1.36298	-2.82441	8.90441	1.43	5.75		6	3	2.74	2.43797	1.40756	-3.31625	8.79625	1.02	5.53
7	3	4.04667	1.76761	1.02053	-0.34431	8.43765	2.67	6.04		7	3	2.97333	1.10074	0.635514	0.23894	5.70773	1.85	4.05		7	3	2.91	0.449778	0.259679	1.79269	4.02731	2.4	3.25
Total	21	3.48667	1.09951	0.239933	2.98618	3.98716	1.86	6.16		Total	21	2.89714	1.0075	0.219854	2.43854	3.35575	1.43	5.75		Total	21	2.28762	0.949015	0.207092	1.85563	2.71961	1.02	5.53

## Sheet: soil MBC MBN
	0-10cm						10-20cm						20-30cm
land use type	SOC（g/kg）	MBC(mg/kg)	MBN(mg/kg)	MBC/MBN	MBC/SOC	land use type	SOC（g/kg）	MBC(mg/kg)	MBN(mg/kg)	MBC/MBN	MBC/SOC	land use type	SOC（g/kg）	MBC(mg/kg)	MBN(mg/kg)	MBC/MBN	MBC/SOC
1	5.84526	171.729	25.4151	6.75699	2.93793	1	5.26715	130.661	17.484	7.47315	2.48067	1	5.07445	98.4838	7.12648	13.8194	1.94078
1	5.5562	208.257	16.9304	12.3008	3.44819	1	5.41538	151.473	12.7067	11.9207	2.31154	1	4.9781	74.072	8.39164	8.82688	1.7301
1	5.82154	193.699	14.4419	10.34	3.32728	1	5.65255	104.451	14.7537	11.08	1.92878	1	4.80615	86.1259	9.72542	8.85576	1.54119
2	8.35185	255.227	35.8876	7.11184	3.05593	2	5.81069	159.18	16.4112	9.69946	2.73944	2	4.70229	96.5675	13.129	7.35529	2.26872
2	7.92672	359.039	34.4715	10.4155	4.29891	2	5.15254	312.815	22.6829	13.7908	4.11879	2	5.2963	82.3209	12.2927	6.69674	1.8233
2	8	250.081	22.1138	11.3088	3.12601	2	6.11111	194.134	11.626	14.7	3.17674	2	3.72881	106.682	9.19512	11.602	2.2077
3	10.7988	325.946	61.3665	5.31147	3.01836	3	9.49085	282.087	28.378	9.94032	2.9722	3	6.57317	102.17	18.3014	5.58263	1.55435
3	7.24308	206.091	14.9425	13.7922	4.84924	3	6.12615	195.482	22.9246	8.52716	3.19094	3	5.31385	142.524	17.1648	8.30332	2.68213
3	8.36	351.234	41.954	8.37189	2.4652	3	6.63385	141.577	26.8455	5.27376	2.13416	3	5.21231	123.436	18.2631	6.75877	2.36816
4	10.4458	296.07	40.9962	7.22189	3.83434	4	7.62443	151.482	38.9655	3.8876	1.9868	4	6.51603	142.496	21.8135	6.53246	2.18685
4	10.2914	322.654	35.122	9.18669	3.13518	4	7.15337	277.346	21.3821	12.9709	3.87713	4	6.24233	103.364	16.9106	6.11238	1.65585
4	9.07669	279.317	36.3415	7.6859	3.0773	4	6.44479	248.015	17.6423	14.058	3.8483	4	5.02761	139.889	16.0163	8.7342	2.78242
5	10.541	300.512	38.0971	7.88807	2.77358	5	8.8068	234.28	21.9157	9.69	2.66022	5	6.76662	96.8794	16.705	5.79943	1.43173
5	11.357	346.744	31.6731	8.96	3.64605	5	9.31685	268.095	22.1584	9.1	2.87753	5	7.27666	139.776	7.40741	18.8698	1.92089
5	8.9878	292.361	44.0613	6.63533	3.85793	5	8.38415	209.036	28.1609	7.42292	2.49323	5	5.8689	175.967	23.7548	7.40766	2.9983
6	6.77966	417.375	22.8736	18.2471	6.15629	6	10.287	96.5295	21.2771	4.53677	1.93836	6	9.47222	96.9892	13.0651	7.42351	1.02393
6	10.6944	233.248	25.6911	9.07897	2.18102	6	9.8865	141.433	23.4146	6.04036	1.43057	6	8.87423	147.763	21.3008	6.93695	1.66507
6	11.2025	96.0295	31.0569	3.09205	1.86	6	6.47458	372.114	14.878	25.011	5.74732	6	5.55932	363.066	19.0244	19.0842	5.53075
7	10.6954	285.515	41.8135	6.82828	2.66951	7	10.3908	235.348	29.6935	7.92592	1.84679	7	8.76615	142.956	27.0626	5.28241	3.08486
7	10.847	781.955	23.3078	7.5	3.42831	7	7.78671	191.896	31.5453	6.08317	3.02244	7	5.95054	270.424	16.4112	6.48	2.4024
7	10.2349	371.869	46.7816	7.94903	6.04006	7	8.09274	368.421	18.4547	9.96	4.05249	7	6.35858	251.273	18.8378	13.3388	3.25172

## Sheet: Table 2
	Soil depth	SOC（g/kg）	Soil depth	SOC（g/kg）
Mono	1-1(0-10)	5.84526	1-1	5.5562
	2-1	5.5562	2-1	5.84526
	5-1	5.82154	5-1	5.82154
	1-2(10-20)	5.26715	1-2	5.26715
	2-2	5.41538	2-2	5.65255
	5-2	5.65255	5-2	5.41538
	1-3(20-30)	5.07445	1-3	5.07445
	2-3	4.9781	2-3	4.9781
	5-3	4.80615	5-3	4.80615
5J	13-1	8.35185	13-1	7.92672
	16-1	7.92672	16-1	8.35185
	19-1	8	19-1	8
	13-2	5.81069	13-2	5.81069
	16-2	5.15254	16-2	6.11111
	19-2	6.11111	19-2	5.15254
	13-3	4.70229	13-3	4.70229
	16-3	5.2963	16-3	5.2963
	19-3	3.72881	19-3	3.72881
5JW	4-1	10.7988	4-1	10.7988
	6-1	7.24308	6-1	7.24308
	10-1	8.36	10-1	8.36
	4-2	9.49085	4-2	9.49085
	6-2	6.12615	6-2	6.12615
	10-2	6.63385	10-2	6.63385
	4-3	6.57317	4-3	6.57317
	6-3	5.31385	6-3	5.31385
	10-3	5.21231	10-3	5.21231
10J	14-1	10.4458	14-1	10.4458
	17-1	10.2914	17-1	10.2914
	21-1	9.07669	21-1	9.07669
	14-2	7.62443	14-2	7.62443
	17-2	7.15337	17-2	7.15337
	21-2	6.44479	21-2	6.44479
	14-3	6.51603	14-3	6.51603
	17-3	6.24233	17-3	6.24233
	21-3	5.02761	21-3	5.02761
10JW	7-1	10.541	3-1	8.9878
	8-1	11.357	7-1	10.541
	3-1	8.9878	8-1	11.357
	7-2	8.8068	3-2	8.38415
	8-2	9.31685	7-2	8.8068
	3-2	8.38415	8-2	9.31685
	7-3	6.76662	3-3	5.8689
	8-3	7.27666	7-3	6.76662
	3-3	5.8689	8-3	7.27666
15J	15-1	6.77966	15-1	10.6944
	18-1	10.6944	18-1	11.2025
	20-1	11.2025	20-1	6.77966
	15-2	10.287	15-2	10.287
	18-2	9.8865	18-2	9.8865
	20-2	6.47458	20-2	6.47458
	15-3	9.47222	15-3	9.47222
	18-3	8.87423	18-3	8.87423
	20-3	5.55932	20-3	5.55932				Variable	Land-use type		Soil depth		Interaction
									F	P	F	P	F	P
15JW	9-1	10.6954	9-1	10.6954				SOC	11.173	< 0.001	29.744	< 0.001	0.89	0.564
	11-1	10.847	11-1	10.847				MBC	3.284	0.01	17.817	< 0.001	0.479	0.916
	12-1	10.2349	12-1	10.2349				MBN	4.249	0.002	25.703	< 0.001	0.4	0.956
								MBC/MBN	0.469	0.827	0.487	0.618	0.082	1
	9-2	10.3908	9-2	10.3908				MBC/SOC	0.542	0.773	5.68	0.007	0.147	1
	11-2	7.78671	11-2	7.78671				df	6		2		12
	12-2	8.09274	12-2	8.09274
	9-3	8.76615	9-3	8.76615
	11-3	5.95054	11-3	5.95054
	12-3	6.35858	12-3	6.35858

## Sheet: SEM
MBC	MBN	SOC	TN	TP	TK	AN	AP	AK	BD
171.729	25.4151	5.84526	1.04	1.1	21.81	127.15	92.82	287.17	1.5875
208.257	16.9304	5.5562	1.03	1.3	25.46	104.98	74.52	355.05	1.54527
193.699	14.4419	5.82154	1.04	0.96	17.12	146.27	62.15	468.17	1.57525
130.661	17.484	5.26715	0.78	1.03	18.28	100.64	58.65	287.17	1.629
151.473	12.7067	5.41538	0.96	1.29	23.06	104.98	67.8	241.92	1.54847
104.451	14.7537	5.65255	0.93	0.9	15.9	118.76	54.88	377.67	1.5902
98.4838	7.12648	5.07445	0.72	1.02	18.31	84	31.48	264.55	1.60371
74.072	8.39164	4.9781	0.76	1.06	23.08	97.96	28.52	241.92	1.7427
86.1259	9.72542	4.80615	0.78	0.88	14.69	118.64	44.93	355.05	1.63834
255.227	35.8876	8.35185	1.08	1.13316	24.27	122.26	93.0858	318.846	1.44966
359.039	34.4715	7.92672	1.08	1.16495	24.27	129.44	89.8574	321.11	1.34543
250.081	22.1138	8	1.13	1.14088	23.07	117.6	88.2432	309.8	1.51657
159.18	16.4112	5.81069	0.98	1.1127	20.69	87.33	64.2992	314.321	1.5059
312.815	22.6829	5.15254	0.97	1.07998	20.68	91	61.6088	309.8	1.50362
194.134	11.626	6.11111	0.95	1.0677	21.87	104.79	63.7611	309.8	1.47762
96.5675	13.129	4.70229	0.82	0.934554	20.62	97.9	49.23	264.548	1.57069
82.3209	12.2927	5.2963	0.88	1.03865	20.65	90.55	49.23	255.05	1.43668
106.682	9.19512	3.72881	0.87	0.928615	19.5	80.42	47.75	269.072	1.64869
325.946	61.3665	10.7988	0.94	1.15947	23.04	123.2	115.954	398.032	1.52802
206.091	14.9425	7.24308	0.96	1.11048	23.08	132.73	106.538	377.67	1.4719
351.234	41.954	8.36	0.94	1.19043	24.26	125.37	109.766	388.982	1.3404
282.087	28.378	9.49085	0.87	1.1577	23.03	118.99	55.15	388.982	1.60725
195.482	22.9246	6.12615	0.94	1.06297	23.08	111.67	52.46	366.357	1.55095
141.577	26.8455	6.63385	0.9	1.13316	21.83	111.78	61.0708	377.67	1.47849
102.17	18.3014	6.57317	0.67	0.952398	21.81	112	48.1571	368.62	1.56105
142.524	17.1648	5.31385	0.69	1.03089	23.06	104.9	46.2739	332.42	1.57863
123.436	18.2631	5.21231	0.69	1.12497	20.7	106.29	49.7713	368.62	1.53638
296.07	40.9962	10.4458	1.13	1.28452	26.65	136.45	110.44	445.54	1.30594
322.654	35.122	10.2914	1.19	1.25953	25.44	199.42	103.85	422.92	1.31757
279.317	36.3415	9.07669	1.13	1.01965	25.46	145.6	117.23	400.294	1.39476
151.482	38.9655	7.62443	1.1	1.30088	25.46	115.15	83.4	422.92	1.45783
277.346	21.3821	7.15337	1.15	1.38429	25.43	136.47	76.14	377.67	1.42348
248.015	17.6423	6.44479	1.12	1.28043	23.08	129.38	77.75	355.05	1.49483
142.496	21.8135	6.51603	0.96	1.05332	23.04	94.22	66.85	422.92	1.5488
103.364	16.9106	6.24233	0.94	1.07998	24.27	122.5	66.99	377.67	1.49919
139.889	16.0163	5.02761	0.96	1.17918	20.68	101.47	55.15	332.42	1.50558
300.512	38.0971	10.541	1.05	1.87768	26.55	171.43	134.07	468.17	1.41666
346.744	31.6731	11.357	1.1	1.38374	26.57	152.58	139.09	502.104	1.3978
292.361	44.0613	8.9878	1.05	2.10257	26.64	147	136.4	490.79	1.36097
234.28	21.9157	8.8068	0.97	1.35815	25.46	153.54	70.4	422.92	1.5261
268.095	22.1584	9.31685	1.05	1.29601	25.46	147	76.6747	436.493	1.48774
209.036	28.1609	8.38415	0.96	1.61146	25.46	146.36	87.97	434.231	1.45047
96.8794	16.705	6.76662	0.78	0.78937	23.02	111.98	67.35	332.42	1.64434
139.776	7.40741	7.27666	0.75	1.22839	24.26	139.54	64.48	377.67	1.61451
175.967	23.7548	5.8689	0.78	1.41288	23.08	126	77.75	332.42	1.5638
417.375	22.8736	6.77966	1.22	1.86021	26.59	199.38	132.1	558.67	1.39054
233.248	25.6911	10.6944	1.31	2.05154	26.57	216.57	145.278	513.42	1.46577
96.0295	31.0569	11.2025	1.23	1.7379	26.64	185.41	155.23	581.29	1.35885
96.5295	21.2771	10.287	1.18	1.39682	25.46	136.47	93.8929	502.1	1.30908
141.433	23.4146	9.8865	1.2	1.6858	25.46	133	95.5071	434.23	1.41724
372.114	14.878	6.47458	1.19	1.24745	25.46	164.43	98.7355	490.79	1.4906
96.9892	13.0651	9.47222	1.02	1.21614	25.42	129.44	85.5529	422.92	1.38496
147.763	21.3008	8.87423	1.04	1.65612	25.4	124.6	86.36	413.42	1.38648
363.066	19.0244	5.55932	1.05	1.16565	25.4	143.44	87.9742	404.819	1.61966
285.515	41.8135	10.6954	1.21	2.1969	28.9904	202.59	144.202	581.29	1.43046
631.95	23.3078	10.847	1.18	2.37267	27.7849	209.58	133.441	558.67	1.42403
371.869	46.7816	10.2349	1.18	2.17631	27.7849	237.53	154.96	569.977	1.53932
235.348	29.6935	10.3908	1.1	1.97059	26.58	174.91	115.68	490.792	1.43346
191.896	31.5453	7.78671	1.12	1.69275	25.42	159.6	100.35	445.54	1.37796
368.421	18.4547	8.09274	1.09	1.80369	25.4341	152.6	113.4	445.543	1.52185
142.956	27.0626	8.76615	0.95	1.07588	25.4595	160.68	99.81	445.54	1.64603
270.424	16.4112	5.95054	0.87	1.24361	24.27	129.45	89.79	422.919	1.52219
251.273	18.8378	6.35858	0.87	1.21449	24.9833	143.5	85.15	434.231	1.47461
